# Supplementary material for: Agreement in All-in-One Dataset between Diagnosis and Prescribed Medication for Common Cardiometabolic Diseases in the NDB-K7Ps
Source: Epidemiologia (Basel). 2023 Oct 2;4(4):370–81. doi: 10.3390/epidemiologia4040034 (PMC10594522; doi:10.3390/epidemiologia4040034)
Supplement: Supplementary file 1 [file epidemiologia-04-00034-s001.zip]

Archive with 1 entries (1 files):
- epidemiologia-2540846-supplementary.pdf
